# Supplementary material for: Mode of killing determines the necrotrophic response of oral bacteria
Source: J Oral Microbiol. 2023 Mar 6;15(1):2184930. doi: 10.1080/20002297.2023.2184930 (PMC10013485; doi:10.1080/20002297.2023.2184930)
Supplement: Supplemental Material [file ZJOM_A_2184930_SM9360.zip]

Archive with 3 entries (2 files):
- Supplementary files/
- Supplementary files/Supplementary Figure 1.jpg
- Supplementary files/Supplementary information.docx
