# Supplementary material for: Mode of killing determines the necrotrophic response of oral bacteria
Source: J Oral Microbiol. 2023 Mar 6;15(1):2184930. doi: 10.1080/20002297.2023.2184930 (PMC10013485; doi:10.1080/20002297.2023.2184930)
Supplement: Supplemental Material [file ZJOM_A_2184930_SM6919.odt]

# Supplementary information
Supplementary table 1: Primers & qPCR conditions for v-qPCR. qPCR was performed with a CFX96 real-time system (Bio-Rad, Hercules, CA, USA). The reactions mixtures consisted of 12.5 mL of Takyon Rox probe master mix dTTP blue (Eurogentec, Seraing, Belgium), 1 mL of each primer (IDT, Haasrode, Belgium) and probe (all DD probes, 5'-FAM [6-carboxyfluorescein] and 3'-TAMRA [6-carboxytetramethylrhodamine]; Eurogentec, Seraing, Belgium) and 4.5 mL of Milli-Q water. Cycle conditions were as follows: an initial step at 50°C for 2 min and 95°C for 10 min, followed by 45 cycles of 95°C for 15 s and 60°C for 1 min.
Species
Primers & Probe (Final concentrations)
Amplicon length (bp)
Target
Aggregatibacter actinomycetemcomitans
Forward
CGG TGT CGA TTT GGG GAT TGG(300 nM)
237
16S rRNA gene
Reverse
TGC AGC ACC TGT CTC AAA GC (300 nM)
Probe
AGA ACT CAG AGA TGG GTT TGT GCC TTA GGG (100 nM)
Prevotella intermedia
Forward
TGT GCC CYT TTG CAT TTA CCC TTC(300 nM)
216
16S rRNA gene
Reverse
CAC CAT GAA TTC CGC ATA CG (900 nM)
Probe
TGG CGG ACT TGA GTG CAC GC (200 nM)
Porphyromonas gingivalis
Forward
CCG TAA GAA TAA GCA TCG GCT AAC TC (300 nM)
195
16S rRNA gene
Reverse
CAC GAA TTC CGC CTG C (300 nM)
Probe
CAC TGA ACT CAA GCC CGG CAG TTT CAA (100 nM)
Fusobacterium nucleatum
Forward
GGA TTT ATT GGG CGT AAA GC (300 nM)
191
16S rRNA gene
Reverse
ATC TGT CCA GTA AGC TGG CTT CC (300 nM)
Probe
CTC TAC ACT TGT AGT TCC G (300 nM)
Streptococcus mutans
Forward
GCC TAC AGC TCA GAG ATG CTA TTC T (900 nM) 
114
gtfB gene
Reverse
GCC ATA CAC CAC TCA TGA ATT GA (900 nM)
Probe
TGG AAA TGA CGG TCG CCG TTA TGA A (100 nM) 
Streptococcus sobrinus
Forward
AAA TAC GGC CAG TGC CAA AG (200 nM) 
165
gtfT gene
Reverse
CCA GCC TGA GAT TCA GCT TGT (200 nM) 
Probe
CCT GCT CCA GCG ACA AAG GCA GC (250 nM)
Actinomyces naeslundii
Forward
TCG AAA CTC AGC AAG TAG CCG (200 nM)
96
gene encoding unknown protein 
Reverse
AGA GGA GGG CCA CAA AAG AAA (200 nM)
Probe
GGG TAC TCT AGT CCA AAC TGG CGG ATA GCG (100 nM)
Actinomyces viscosus
Forward
GTG AAG GAG CCA GCT TGC TGG TTC TG (200 nM)
155
16S rRNA gene
Reverse
CGG AAC AAA CCT TTC CCA GGC (200 nM)
Probe
ATG AGT GGC GAA CGG GTG AGT AAC (125 nM)
Veillonella parvula
Forward
GAC GAA AGT CTG ACG GAG CA (200 nM)
171
16S rRNA gene
Reverse
TGC CAC CTA CGT ATT ACC GC (200 nM)
Probe
AGC TCT GTT AAT CGG GAC GAA AGG C (125 nM)
Streptococcus oralis
Forward
ACC AGC AGA TAC GAA AGA AGC AT (400 nM)
229
gtfR gene
Reverse
AGG TTC GGG CAA GCG ATC TTT CT (400 nM)
Probe
AAG GCT GCT GTT GCT GAA GAA GT (100 nM)
Streptococcus sanguinis
Forward
CAA AAT TGT TGC AAA TCC AAA GG (600 nM)
75
gtfP gene
Reverse
GCT ATC GCT CCC TGT CTT TGA (600 nM)
Probe
AAA GAA AGA TCG CTT GCC AGA ACC GG (100 nM)
Streptococcus gordonii
Forward
GAA GAA CTG GGT AGC GAT TGC T (400 nM)
262
gtfG gene
Reverse
GTT AGC TGT TGG ATT GGT TGC C (400 nM)
Probe
AGA ACA GTC CGC TGT TCA GAG CAA (100 nM)
Streptococcus mitis
Forward
GGC TCG TAG TCT GGA GAT GG (600 nM)
133
16S rRNA gene
Reverse
TAG GTC GTC GTC CCA AGG AA (600 nM) 
Probe
CGA AGA GCA CCA ATA GCA CCT CCC (140 nM)
Streptococcus salivarius
Forward
GAC GAT GAC TGT CAA CTT GAC AC (400 nM) 
247
Dextranase gene
Reverse
ACC GTA ACG TGG GAA AAC TG (400 nM) 
Probe
GTA GCG TCA GAG TGG TTG AC (100 nM) 


# Supplementary figure 1
Flowcytometry analysis of the acquired bacterial cells. (a); The acquired cells’ side scatter (SSC-A) plotted against the forward scatter (FSC-A), a gate was then drawn and assigned to the corresponding cells. (b); The red fluorescence (PerCP-CY5.5-A) of a random sample plotted against its green fluorescence (FITC-A) to show the intact and damaged cells in the sample.  (c); control live bacterial cells and (d); control killed bacterial cells acquired separately with the FCM.  Gates of the intact (c) and membrane damaged (d) cells were assessed for each species and used further for quantifying the cells according to their viability status.
